# Supplementary material for: Radiation therapists’ perceptions of thermoplastic mask use for head and neck cancer patients undergoing radiotherapy at Ocean Road Cancer Institute in Tanzania: A qualitative study
Source: PLoS One. 2023 Feb 23;18(2):e0282160. doi: 10.1371/journal.pone.0282160 (PMC9949626; doi:10.1371/journal.pone.0282160)
Supplement: S1 File — (ZIP) [file pone.0282160.s001.zip]

Archive with 2 entries (2 files):
- Supporting information/INTERVIEW GUIDE.docx
- Supporting information/Selected quotes from Transcripts.docx
